# Supplementary material for: Global phylogeography and genomic characterization of blaNDM-1-positive clinical Proteus mirabilis isolates from China
Source: mSystems. 2025 Sep 22;10(10):e00758-25. doi: 10.1128/msystems.00758-25 (PMC12542671; doi:10.1128/msystems.00758-25)
Supplement: Table S1 — Biosample information of global P. mirabilis genomes. [file msystems.00758-25-s0001.xlsx]

## Sheet: Table S1
Table S1. Biosample information of global 420 P. mirabilis genomes (404 assembled in GenBank and 16 genomes in our study).											/
Isolates	Group	Morganella spp.	ARGs number	blaNDM-1	blaNDM-4	blaNDM-5	blaNDM-6	blaNDM-7	Country	Source	Year	MLST
17027750	In our study	Proteus mirabilis	18	+					China	human	2017	204
17027897	In our study	Proteus mirabilis	29	+					China	human	2017	204
19011407	In our study	Proteus mirabilis	30	+					China	human	2018	135
19022977	In our study	Proteus mirabilis	23	+					China	human	2019	218
20054474	In our study	Proteus mirabilis	23	+					China	human	2020	185
21123346	In our study	Proteus mirabilis	22	+					China	human	2021	185
22021204	In our study	Proteus mirabilis	29	+					China	human	2022	135
22050243	In our study	Proteus mirabilis	29	+					China	human	2022	135
22055910	In our study	Proteus mirabilis	29	+					China	human	2022	135
23011700	In our study	Proteus mirabilis	16	+					China	human	2023	135
23018086	In our study	Proteus mirabilis	26	+					China	human	2023	204
23037752	In our study	Proteus mirabilis	25	+					China	human	2023	185
24030259	In our study	Proteus mirabilis	14	+					China	human	2024	135
24030460	In our study	Proteus mirabilis	24	+					China	human	2024	269
24033393	In our study	Proteus mirabilis	11	+					China	human	2024	135
24108747	In our study	Proteus mirabilis	17	+					China	human	2024	330
GCA_001463025.1	GenBank	Proteus mirabilis	22	+					Norway	human	2012	132
GCA_002180115.1	GenBank	Proteus mirabilis	15	+					not available	not available	/	144
GCA_003194305.1	GenBank	Proteus mirabilis	20	+					Sweden	human	2013	169
GCA_004145395.1	GenBank	Proteus mirabilis	20	+					France	human	2018	181
GCA_004179395.1	GenBank	Proteus mirabilis	20	+					France	human	2018	181
GCA_007197625.1	GenBank	Proteus mirabilis	18	+					China	human	2018	187
GCA_007197655.1	GenBank	Proteus mirabilis	22	+					China	human	2018	188
GCA_008195605.1	GenBank	Proteus mirabilis	19			+			China	human	2018	189
GCA_009429045.2	GenBank	Proteus mirabilis	13	+					Italy	human	2019	158
GCA_011045575.1	GenBank	Proteus mirabilis	27	+					China	human	2017	204
GCA_013255765.1	GenBank	Proteus mirabilis	19	+					China	human	2017	190
GCA_013256075.1	GenBank	Proteus mirabilis	28	+					China	human	2017	154
GCA_013357445.1	GenBank	Proteus mirabilis	16	+					China	animous	2018	132
GCA_013357465.1	GenBank	Proteus mirabilis	16	+					China	human	2018	132
GCA_013357485.1	GenBank	Proteus mirabilis	16	+					China	human	2018	132
GCA_015666255.1	GenBank	Proteus mirabilis	9	+					China	human	2017	178
GCA_015693865.1	GenBank	Proteus mirabilis	9	+					China	human	2017	178
GCA_015693965.1	GenBank	Proteus mirabilis	9	+					China	human	2017	178
GCA_015693985.1	GenBank	Proteus mirabilis	9	+					China	human	2017	178
GCA_015694005.1	GenBank	Proteus mirabilis	9	+					China	human	2017	178
GCA_015694025.1	GenBank	Proteus mirabilis	9	+					China	human	2017	178
GCA_015893265.1	GenBank	Proteus mirabilis	19			+			Hong Kong	human	2017	135
GCA_015896365.1	GenBank	Proteus mirabilis	16	+					Qatar	human	2015	170
GCA_015901445.3	GenBank	Proteus mirabilis	17	+					USA	not available	2020	99
GCA_016974075.3	GenBank	Proteus mirabilis	16			+			USA	human	2020	207
GCA_017142915.3	GenBank	Proteus mirabilis	11					+	USA	human	2020	97
GCA_017161055.1	GenBank	Proteus mirabilis	28	+					China	not available	2019	230
GCA_018139105.1	GenBank	Proteus mirabilis	16	+					China	animous	2018	132
GCA_018287495.3	GenBank	Proteus mirabilis	11					+	USA	human	2021	97
GCA_018287555.3	GenBank	Proteus mirabilis	8					+	USA	human	2021	187
GCA_018336495.1	GenBank	Proteus mirabilis	28	+					China	animous	2018	230
GCA_018861165.1	GenBank	Proteus mirabilis	20	+					Italy	human	2019	135
GCA_018972025.2	GenBank	Proteus mirabilis	24	+					China	human	2015	188
GCA_019192645.1	GenBank	Proteus mirabilis	15	+					Colombia	human	2018	274
GCA_019257545.3	GenBank	Proteus mirabilis	8					+	USA	human	2021	284
GCA_019258985.3	GenBank	Proteus mirabilis	8					+	USA	human	2021	284
GCA_019660825.1	GenBank	Proteus mirabilis	19	+					China	human	2013	204
GCA_019735095.1	GenBank	Proteus mirabilis	10	+					USA	other	2019	559
GCA_019891935.3	GenBank	Proteus mirabilis	18	+					USA	human	2021	279
GCA_019942415.2	GenBank	Proteus mirabilis	4			+			USA	human	2021	266
GCA_020677745.3	GenBank	Proteus mirabilis	10	+					USA	other	2019	559
GCA_021027975.3	GenBank	Proteus mirabilis	8					+	USA	human	2021	284
GCA_021444655.3	GenBank	Proteus mirabilis	12					+	USA	not available	2021	550
GCA_021449205.1	GenBank	Proteus mirabilis	17	+					USA	human	2021	97
GCA_021543395.1	GenBank	Proteus mirabilis	16	+					United Kingdom	not available	2014	212
GCA_021544735.1	GenBank	Proteus mirabilis	28	+					United Kingdom	not available	2015	446
GCA_021807905.4	GenBank	Proteus mirabilis	23	+					USA	human	2015	647
GCA_022107195.3	GenBank	Proteus mirabilis	11	+					USA	human	2020	555
GCA_022126665.1	GenBank	Proteus mirabilis	15	+					United Kingdom	not available	2016	649
GCA_022406495.1	GenBank	Proteus mirabilis	15	+					not available	not available	/	144
GCA_022453625.1	GenBank	Proteus mirabilis	28			+			China	human	2021	135
GCA_022473715.3	GenBank	Proteus mirabilis	16	+					USA	human	2021	145
GCA_022802315.1	GenBank	Proteus mirabilis	13	+					China	not available	2019	285
GCA_022802325.1	GenBank	Proteus mirabilis	13	+					China	not available	2019	285
GCA_022802355.1	GenBank	Proteus mirabilis	23	+					China	not available	2019	187
GCA_022802375.1	GenBank	Proteus mirabilis	13	+					China	not available	2019	285
GCA_022802395.1	GenBank	Proteus mirabilis	22	+					China	not available	2019	288
GCA_022802415.1	GenBank	Proteus mirabilis	13	+					China	not available	2019	285
GCA_022802435.1	GenBank	Proteus mirabilis	13	+					China	not available	2019	285
GCA_022802455.1	GenBank	Proteus mirabilis	23	+					China	not available	2019	187
GCA_022802475.1	GenBank	Proteus mirabilis	24	+					China	not available	2019	175
GCA_022802485.1	GenBank	Proteus mirabilis	23	+					China	not available	2019	187
GCA_022802515.1	GenBank	Proteus mirabilis	17	+					China	not available	2019	291
GCA_022802535.1	GenBank	Proteus mirabilis	24	+					China	not available	2019	175
GCA_022802545.1	GenBank	Proteus mirabilis	24	+					China	not available	2019	175
GCA_022802575.1	GenBank	Proteus mirabilis	13	+					China	not available	2019	285
GCA_022802595.1	GenBank	Proteus mirabilis	23	+					China	not available	2019	187
GCA_022802605.1	GenBank	Proteus mirabilis	13	+					China	not available	2019	285
GCA_022802635.1	GenBank	Proteus mirabilis	13	+					China	not available	2019	285
GCA_022802655.1	GenBank	Proteus mirabilis	13	+					China	not available	2019	285
GCA_022802665.1	GenBank	Proteus mirabilis	22	+					China	not available	2019	288
GCA_022802695.1	GenBank	Proteus mirabilis	22	+					China	not available	2019	288
GCA_022876185.3	GenBank	Proteus mirabilis	15	+					USA	human	2022	145
GCA_022890875.3	GenBank	Proteus mirabilis	11			+			USA	not available	2021	544
GCA_023790595.3	GenBank	Proteus mirabilis	25	+					USA	not available	2022	135
GCA_024273475.1	GenBank	Proteus mirabilis	18	+					Israel	other	2018	234
GCA_025147205.3	GenBank	Proteus mirabilis	12	+					USA	human	2022	/
GCA_025399735.1	GenBank	Proteus mirabilis	22	+					Malaysia	environment	2021	178
GCA_025660455.1	GenBank	Proteus mirabilis	26	+					China	human	2019	187
GCA_025660515.1	GenBank	Proteus mirabilis	25	+					China	human	2020	178
GCA_025660525.1	GenBank	Proteus mirabilis	20	+					China	human	2020	301
GCA_025660555.1	GenBank	Proteus mirabilis	30	+					China	human	2020	331
GCA_025660575.1	GenBank	Proteus mirabilis	24	+					China	human	2021	332
GCA_025696685.3	GenBank	Proteus mirabilis	16	+					USA	not available	2022	146
GCA_025881625.1	GenBank	Proteus mirabilis	24	+					Norway	other	2015	331
GCA_025890415.1	GenBank	Proteus mirabilis	19	+					Germany	not available	2022	269
GCA_025969845.1	GenBank	Proteus mirabilis	21	+					Australia	not available	2018	327
GCA_026056165.3	GenBank	Proteus mirabilis	21			+			USA	human	2022	185
GCA_026366275.3	GenBank	Proteus mirabilis	13	+					USA	human	2022	135
GCA_026368395.3	GenBank	Proteus mirabilis	18	+					USA	human	2022	145
GCA_027127835.1	GenBank	Proteus mirabilis	21	+					Netherlands	not available	2022	135
GCA_027131415.1	GenBank	Proteus mirabilis	20	+					Netherlands	not available	2022	269
GCA_027270335.1	GenBank	Proteus mirabilis	22	+					South Korea	other	2019	327
GCA_027270345.1	GenBank	Proteus mirabilis	18	+					South Korea	other	2019	188
GCA_027270395.1	GenBank	Proteus mirabilis	15	+					South Korea	other	2019	327
GCA_027270415.1	GenBank	Proteus mirabilis	21	+					South Korea	other	2019	327
GCA_027270475.1	GenBank	Proteus mirabilis	21	+					South Korea	other	2018	130
GCA_027820735.2	GenBank	Proteus mirabilis	13	+					USA	human	2022	811
GCA_028056385.3	GenBank	Proteus mirabilis	16	+					USA	human	2022	/
GCA_028057395.3	GenBank	Proteus mirabilis	8					+	USA	human	2022	90
GCA_028057655.3	GenBank	Proteus mirabilis	10					+	USA	human	2022	157
GCA_028058175.3	GenBank	Proteus mirabilis	8					+	USA	human	2022	/
GCA_028058255.3	GenBank	Proteus mirabilis	8					+	USA	human	2022	145
GCA_028059775.3	GenBank	Proteus mirabilis	19	+					USA	human	2022	145
GCA_028061135.3	GenBank	Proteus mirabilis	8					+	USA	human	2021	284
GCA_028061975.3	GenBank	Proteus mirabilis	8					+	USA	human	2021	284
GCA_028062235.3	GenBank	Proteus mirabilis	8					+	USA	human	2021	284
GCA_028062255.3	GenBank	Proteus mirabilis	8					+	USA	human	2021	284
GCA_028062435.3	GenBank	Proteus mirabilis	8					+	USA	human	2021	284
GCA_028063395.3	GenBank	Proteus mirabilis	8					+	USA	human	2021	552
GCA_028063435.3	GenBank	Proteus mirabilis	8					+	USA	human	2021	552
GCA_028063815.3	GenBank	Proteus mirabilis	8					+	USA	human	2021	284
GCA_028063835.3	GenBank	Proteus mirabilis	8					+	USA	human	2021	284
GCA_028073075.3	GenBank	Proteus mirabilis	8			+			USA	not available	/	594
GCA_028216695.3	GenBank	Proteus mirabilis	8	+					USA	not available	2022	99
GCA_028461865.3	GenBank	Proteus mirabilis	8					+	USA	not available	2022	284
GCA_028465825.3	GenBank	Proteus mirabilis	8					+	USA	not available	2022	284
GCA_029046605.3	GenBank	Proteus mirabilis	8					+	USA	human	2022	120
GCA_029047265.3	GenBank	Proteus mirabilis	12					+	USA	other	2022	145
GCA_029047325.3	GenBank	Proteus mirabilis	8					+	USA	human	2022	284
GCA_029085395.1	GenBank	Proteus mirabilis	15			+			China	environment	2021	325
GCA_029436495.1	GenBank	Proteus mirabilis	22	+					China	food	2022	185
GCA_029542365.1	GenBank	Proteus mirabilis	15			+			China	environment	2021	325
GCA_029626545.4	GenBank	Proteus mirabilis	29	+					USA	human	2023	135
GCA_030335705.1	GenBank	Proteus mirabilis	11	+					Germany	not available	/	477
GCA_030335725.1	GenBank	Proteus mirabilis	11	+					Germany	not available	/	477
GCA_030411275.1	GenBank	Proteus mirabilis	4			+			USA	other	2022	96
GCA_031097715.2	GenBank	Proteus mirabilis	12					+	USA	human	2023	145
GCA_031098275.2	GenBank	Proteus mirabilis	8					+	USA	human	2023	157
GCA_031098295.2	GenBank	Proteus mirabilis	20					+	USA	human	2023	234
GCA_031104585.2	GenBank	Proteus mirabilis	15					+	USA	human	2023	185
GCA_031104625.2	GenBank	Proteus mirabilis	8					+	USA	human	2023	133
GCA_031106255.2	GenBank	Proteus mirabilis	4					+	USA	human	2023	/
GCA_031113975.2	GenBank	Proteus mirabilis	16					+	USA	human	2023	146
GCA_031130405.2	GenBank	Proteus mirabilis	17			+			USA	human	2023	97
GCA_031131525.2	GenBank	Proteus mirabilis	18	+					USA	not available	2023	416
GCA_031131585.2	GenBank	Proteus mirabilis	8					+	USA	human	2023	715
GCA_031131605.2	GenBank	Proteus mirabilis	11					+	USA	human	2023	284
GCA_031131845.2	GenBank	Proteus mirabilis	22	+					USA	human	2023	135
GCA_031136255.2	GenBank	Proteus mirabilis	8					+	USA	human	2023	284
GCA_031137935.2	GenBank	Proteus mirabilis	8	+					USA	human	2022	601
GCA_031141525.2	GenBank	Proteus mirabilis	27	+					USA	human	2022	234
GCA_031142485.2	GenBank	Proteus mirabilis	12	+					USA	human	2022	/
GCA_031142715.2	GenBank	Proteus mirabilis	8					+	USA	human	2023	/
GCA_031187745.2	GenBank	Proteus mirabilis	6					+	USA	human	2023	99
GCA_031630295.1	GenBank	Proteus mirabilis	9	+					Brazil	other	2019	322
GCA_031630315.1	GenBank	Proteus mirabilis	17	+					Brazil	human	2019	493
GCA_032149545.2	GenBank	Proteus mirabilis	11					+	USA	not available	2023	97
GCA_032150125.2	GenBank	Proteus mirabilis	29					+	USA	not available	2023	135
GCA_032440565.2	GenBank	Proteus mirabilis	11	+					USA	human	2023	115
GCA_032601145.2	GenBank	Proteus mirabilis	18	+					USA	human	2023	/
GCA_032602835.2	GenBank	Proteus mirabilis	17	+					USA	human	2023	/
GCA_032607865.2	GenBank	Proteus mirabilis	13				+		USA	human	2023	629
GCA_033028065.2	GenBank	Proteus mirabilis	8					+	USA	not available	2021	284
GCA_033028325.2	GenBank	Proteus mirabilis	11					+	USA	not available	2021	/
GCA_033028585.2	GenBank	Proteus mirabilis	9					+	USA	not available	2021	284
GCA_033138125.2	GenBank	Proteus mirabilis	16	+					USA	human	2023	341
GCA_033144955.2	GenBank	Proteus mirabilis	13					+	USA	not available	2023	99
GCA_033216115.2	GenBank	Proteus mirabilis	4					+	USA	human	2023	105
GCA_033258165.2	GenBank	Proteus mirabilis	9	+					USA	human	2023	92
GCA_033485495.1	GenBank	Proteus mirabilis	29	+					China	human	2022	135
GCA_033485735.1	GenBank	Proteus mirabilis	29	+					China	human	2022	135
GCA_033577435.1	GenBank	Proteus mirabilis	28	+					Netherlands	not available	2022	269
GCA_033577615.1	GenBank	Proteus mirabilis	15	+					Netherlands	not available	2022	269
GCA_033585015.1	GenBank	Proteus mirabilis	24	+					Netherlands	not available	2022	269
GCA_033725635.1	GenBank	Proteus mirabilis	8					+	USA	not available	2023	569
GCA_033802365.1	GenBank	Proteus mirabilis	15	+					China	animous	2023	/
GCA_034262895.1	GenBank	Proteus mirabilis	22	+					USA	human	2023	135
GCA_034263115.1	GenBank	Proteus mirabilis	16	+					USA	human	2023	608
GCA_034331305.1	GenBank	Proteus mirabilis	12					+	USA	not available	2023	178
GCA_034506845.1	GenBank	Proteus mirabilis	7	+					USA	human	2023	/
GCA_034930765.1	GenBank	Proteus mirabilis	26	+					USA	human	2023	234
GCA_035232565.1	GenBank	Proteus mirabilis	10	+					USA	human	2023	/
GCA_035282165.1	GenBank	Proteus mirabilis	23	+					USA	human	2023	185
GCA_035383225.2	GenBank	Proteus mirabilis	9	+					USA	human	2023	495
GCA_035597315.1	GenBank	Proteus mirabilis	15	+					USA	human	2023	/
GCA_035599215.1	GenBank	Proteus mirabilis	10	+					USA	human	2023	/
GCA_035873655.1	GenBank	Proteus mirabilis	27	+					USA	human	2023	234
GCA_036238075.1	GenBank	Proteus mirabilis	21					+	USA	not available	2023	135
GCA_036238135.1	GenBank	Proteus mirabilis	16					+	USA	not available	2023	185
GCA_036412595.1	GenBank	Proteus mirabilis	18	+					USA	human	2023	145
GCA_036439695.1	GenBank	Proteus mirabilis	19	+					USA	human	2023	145
GCA_036623335.1	GenBank	Proteus mirabilis	17	+					USA	human	2023	99
GCA_036623795.1	GenBank	Proteus mirabilis	8					+	USA	not available	2024	146
GCA_036629755.1	GenBank	Proteus mirabilis	4			+			USA	human	2024	615
GCA_036663395.1	GenBank	Proteus mirabilis	23	+					Tunisia	human	2021	135
GCA_036853295.1	GenBank	Proteus mirabilis	4			+			USA	human	2024	615
GCA_036871035.1	GenBank	Proteus mirabilis	29	+					China	human	2020	178
GCA_036876565.1	GenBank	Proteus mirabilis	8					+	USA	human	2024	96
GCA_036942705.1	GenBank	Proteus mirabilis	32		+				USA	not available	2024	135
GCA_037026105.1	GenBank	Proteus mirabilis	20	+					USA	human	2024	327
GCA_037026145.1	GenBank	Proteus mirabilis	20	+					USA	human	2024	327
GCA_037038205.1	GenBank	Proteus mirabilis	27	+					USA	human	2024	234
GCA_037122825.1	GenBank	Proteus mirabilis	23	+					USA	human	2024	135
GCA_037207195.1	GenBank	Proteus mirabilis	15	+					USA	human	2024	97
GCA_037429965.1	GenBank	Proteus mirabilis	13	+					USA	human	2024	99
GCA_037914145.1	GenBank	Proteus mirabilis	14					+	USA	human	2024	185
GCA_037930255.1	GenBank	Proteus mirabilis	22	+					USA	human	2024	115
GCA_038153725.1	GenBank	Proteus mirabilis	8					+	USA	not available	2024	92
GCA_038156025.1	GenBank	Proteus mirabilis	13					+	USA	not available	2024	187
GCA_038424305.1	GenBank	Proteus mirabilis	26	+					USA	not available	2024	234
GCA_038796785.1	GenBank	Proteus mirabilis	23	+					China	human	2022	185
GCA_039650235.1	GenBank	Proteus mirabilis	23	+					USA	human	2024	185
GCA_039710395.1	GenBank	Proteus mirabilis	23	+					India	environment	2019	170
GCA_040111025.1	GenBank	Proteus mirabilis	4			+			USA	human	2024	495
GCA_040141755.1	GenBank	Proteus mirabilis	20	+					China	animous	2023	218
GCA_040142345.1	GenBank	Proteus mirabilis	26	+					China	animous	2023	175
GCA_040180585.1	GenBank	Proteus mirabilis	23	+					USA	human	2024	135
GCA_040239325.1	GenBank	Proteus mirabilis	22	+					USA	human	2024	446
GCA_040276735.1	GenBank	Proteus mirabilis	20	+					Bangladesh	human	2017	135
GCA_040276875.1	GenBank	Proteus mirabilis	31	+					Bangladesh	human	2017	135
GCA_040277175.1	GenBank	Proteus mirabilis	31	+					Bangladesh	human	2016	135
GCA_040277235.1	GenBank	Proteus mirabilis	31	+					Bangladesh	human	2016	135
GCA_040278155.1	GenBank	Proteus mirabilis	32	+					Bangladesh	human	2016	135
GCA_040278375.1	GenBank	Proteus mirabilis	32	+					Bangladesh	human	2017	135
GCA_040288805.1	GenBank	Proteus mirabilis	13	+					USA	not available	2024	99
GCA_040355565.1	GenBank	Proteus mirabilis	9					+	USA	human	2024	159
GCA_040498535.1	GenBank	Proteus mirabilis	30	+					USA	human	2024	135
GCA_040628235.1	GenBank	Proteus mirabilis	24	+					USA	human	2024	178
GCA_040735545.1	GenBank	Proteus mirabilis	8					+	USA	not available	2024	92
GCA_041438015.1	GenBank	Proteus mirabilis	26	+					USA	human	2024	234
GCA_041459745.1	GenBank	Proteus mirabilis	17	+					USA	human	2024	145
GCA_041461695.1	GenBank	Proteus mirabilis	12					+	USA	human	2024	145
GCA_041463255.1	GenBank	Proteus mirabilis	9					+	USA	other	2024	93
GCA_041463355.1	GenBank	Proteus mirabilis	11					+	USA	human	2024	145
GCA_041525185.1	GenBank	Proteus mirabilis	11					+	USA	human	2024	284
GCA_041715905.1	GenBank	Proteus mirabilis	9	+					USA	human	2024	145
GCA_041781195.1	GenBank	Proteus mirabilis	8					+	USA	human	2024	284
GCA_041807745.1	GenBank	Proteus mirabilis	20	+					Ukraine	human	2022	269
GCA_042178065.1	GenBank	Proteus mirabilis	25	+					USA	human	2024	212
GCA_042495975.1	GenBank	Proteus mirabilis	8					+	USA	human	2024	284
GCA_042496105.1	GenBank	Proteus mirabilis	15					+	USA	human	2024	185
GCA_042694445.1	GenBank	Proteus mirabilis	7					+	USA	not available	2024	145
GCA_902387925.1	GenBank	Proteus mirabilis	20	+					Sweden	human	/	169
GCA_963873665.1	GenBank	Proteus mirabilis	15	+					not available	not available	/	144
GCA_963880825.1	GenBank	Proteus mirabilis	20	+					not available	not available	/	181
GCA_963882095.1	GenBank	Proteus mirabilis	20	+					not available	not available	/	181
GCA_963883945.1	GenBank	Proteus mirabilis	18	+					not available	not available	/	187
GCA_963885115.1	GenBank	Proteus mirabilis	22	+					not available	not available	/	188
GCA_963886475.1	GenBank	Proteus mirabilis	13	+					not available	not available	/	158
GCA_963890595.1	GenBank	Proteus mirabilis	19	+					not available	not available	/	190
GCA_963891855.1	GenBank	Proteus mirabilis	28	+					not available	not available	/	230
GCA_963892005.1	GenBank	Proteus mirabilis	9	+					not available	not available	/	178
GCA_963892905.1	GenBank	Proteus mirabilis	28	+					not available	not available	/	230
GCA_963893155.1	GenBank	Proteus mirabilis	20	+					not available	not available	/	135
GCA_963895135.1	GenBank	Proteus mirabilis	19	+					not available	not available	/	204
GCA_963898825.1	GenBank	Proteus mirabilis	22	+					not available	not available	/	288
GCA_963898835.1	GenBank	Proteus mirabilis	23	+					not available	not available	/	187
GCA_963898865.1	GenBank	Proteus mirabilis	23	+					not available	not available	/	187
GCA_963898925.1	GenBank	Proteus mirabilis	22	+					not available	not available	/	288
GCA_963898965.1	GenBank	Proteus mirabilis	17	+					not available	not available	/	291
GCA_963899175.1	GenBank	Proteus mirabilis	15	+					not available	not available	/	144
GCA_963899415.1	GenBank	Proteus mirabilis	23	+					not available	not available	/	187
GCA_963899545.1	GenBank	Proteus mirabilis	22	+					not available	not available	/	288
GCA_963899555.1	GenBank	Proteus mirabilis	23	+					not available	not available	/	187
GCA_964209925.1	GenBank	Proteus mirabilis	22	+					Tanzania	not available	2021	135
GCA_964210665.1	GenBank	Proteus mirabilis	22	+					Tanzania	human	2021	135
GCA_964274045.1	GenBank	Proteus mirabilis	19	+					Slovakia	human	2024	135
GCA_964274255.1	GenBank	Proteus mirabilis	19	+					Slovakia	human	2024	135
GCA_041022175.1	GenBank	Proteus mirabilis	23		+				Nigeria	other	2022	135
GCA_041023135.1	GenBank	Proteus mirabilis	4			+			Nigeria	other	2022	408
GCA_041024775.1	GenBank	Proteus mirabilis	31		+				Nigeria	other	2022	268
GCA_041024815.1	GenBank	Proteus mirabilis	10	+					Nigeria	other	2022	559
GCA_041024885.1	GenBank	Proteus mirabilis	30		+				Nigeria	other	2022	268
GCA_041024895.1	GenBank	Proteus mirabilis	27		+				Nigeria	other	2022	268
GCA_041024955.1	GenBank	Proteus mirabilis	32		+				Nigeria	other	2022	268
GCA_041090135.1	GenBank	Proteus mirabilis	13		+				China	animous	2023	175
GCA_041090275.1	GenBank	Proteus mirabilis	28	+					China	animous	2023	204
GCA_041090335.1	GenBank	Proteus mirabilis	30	+					China	animous	2023	154
GCA_041090515.1	GenBank	Proteus mirabilis	24	+					China	animous	2023	154
GCA_041090655.1	GenBank	Proteus mirabilis	29	+					China	animous	2023	204
GCA_041090695.1	GenBank	Proteus mirabilis	30	+					China	animous	2023	154
GCA_041090835.1	GenBank	Proteus mirabilis	19	+					China	animous	2023	132
GCA_041090895.1	GenBank	Proteus mirabilis	29	+					China	animous	2023	204
GCA_041091995.1	GenBank	Proteus mirabilis	33	+					China	animous	2023	195
GCA_041092015.1	GenBank	Proteus mirabilis	16	+					China	animous	2023	166
GCA_041092095.1	GenBank	Proteus mirabilis	23	+					China	animous	2023	285
GCA_041092165.1	GenBank	Proteus mirabilis	29	+					China	animous	2023	204
GCA_041092175.1	GenBank	Proteus mirabilis	15	+					China	animous	2023	273
GCA_041092255.1	GenBank	Proteus mirabilis	12	+					China	animous	2023	273
GCA_041092325.1	GenBank	Proteus mirabilis	12	+					China	animous	2023	273
GCA_041092375.1	GenBank	Proteus mirabilis	29	+					China	animous	2023	204
GCA_041092395.1	GenBank	Proteus mirabilis	36	+					China	animous	2023	204
GCA_041092435.1	GenBank	Proteus mirabilis	27	+					China	animous	2023	195
GCA_041092495.1	GenBank	Proteus mirabilis	12	+					China	animous	2023	273
GCA_041092515.1	GenBank	Proteus mirabilis	13	+					China	animous	2023	221
GCA_041092535.1	GenBank	Proteus mirabilis	15	+					China	animous	2023	273
GCA_041092635.1	GenBank	Proteus mirabilis	11	+					China	animous	2023	221
GCA_041092645.1	GenBank	Proteus mirabilis	28	+					China	animous	2023	230
GCA_041097675.1	GenBank	Proteus mirabilis	25	+					China	animous	2023	135
GCA_041097735.1	GenBank	Proteus mirabilis	15	+					China	animous	2023	325
GCA_041097955.1	GenBank	Proteus mirabilis	19	+					China	animous	2023	325
GCA_041098315.1	GenBank	Proteus mirabilis	15	+					China	animous	2023	325
GCA_041098325.1	GenBank	Proteus mirabilis	26	+					China	animous	2023	325
GCA_041103055.1	GenBank	Proteus mirabilis	16	+					China	animous	2023	268
GCA_041209515.1	GenBank	Proteus mirabilis	4			+			USA	human	2024	215
GCA_041210615.1	GenBank	Proteus mirabilis	27	+					USA	human	2024	234
GCA_041210655.1	GenBank	Proteus mirabilis	4			+			USA	other	2024	215
GCA_041213805.1	GenBank	Proteus mirabilis	11	+					USA	other	2024	178
GCA_041263145.1	GenBank	Proteus mirabilis	8					+	USA	human	2024	284
GCA_041263255.1	GenBank	Proteus mirabilis	8					+	USA	human	2024	105
GCA_041297295.1	GenBank	Proteus mirabilis	8					+	USA	human	2024	284
GCA_041343315.1	GenBank	Proteus mirabilis	13				+		USA	human	2024	629
GCA_041381615.1	GenBank	Proteus mirabilis	17	+					USA	human	2024	145
GCA_042986795.1	GenBank	Proteus mirabilis	20	+					USA	human	2023	411
GCA_043018125.1	GenBank	Proteus mirabilis	10					+	USA	human	2024	565
GCA_043091505.1	GenBank	Proteus mirabilis	7					+	USA	human	2024	146
GCA_043554235.1	GenBank	Proteus mirabilis	14	+					USA	human	2024	677
GCA_043636725.1	GenBank	Proteus mirabilis	15					+	USA	human	2024	185
GCA_043959415.1	GenBank	Proteus mirabilis	19	+					USA	human	2024	595
GCA_044445185.1	GenBank	Proteus mirabilis	18	+					USA	human	2024	446
GCA_045450895.1	GenBank	Proteus mirabilis	15					+	USA	human	2024	185
GCA_045450925.1	GenBank	Proteus mirabilis	8					+	USA	human	2024	116
GCA_045508755.1	GenBank	Proteus mirabilis	6			+			USA	human	2024	669
GCA_045566395.1	GenBank	Proteus mirabilis	19	+					USA	human	2024	446
GCA_045622675.1	GenBank	Proteus mirabilis	8					+	USA	human	2024	284
GCA_045647565.1	GenBank	Proteus mirabilis	14					+	Spain	human	2023	185
GCA_045666165.1	GenBank	Proteus mirabilis	16	+					USA	human	2024	132
GCA_045718835.1	GenBank	Proteus mirabilis	16			+			USA	human	2024	114
GCA_045794185.1	GenBank	Proteus mirabilis	18	+					USA	human	2024	145
GCA_045887735.1	GenBank	Proteus mirabilis	21	+					USA	human	2024	269
GCA_045896275.1	GenBank	Proteus mirabilis	8					+	China	animous	2018	284
GCA_046055495.1	GenBank	Proteus mirabilis	8					+	USA	human	2024	284
GCA_046126485.1	GenBank	Proteus mirabilis	15	+					New Zealand	human	2018	270
GCA_046233855.1	GenBank	Proteus mirabilis	9					+	USA	human	2024	145
GCA_046240795.1	GenBank	Proteus mirabilis	11					+	USA	human	2024	97
GCA_046243115.1	GenBank	Proteus mirabilis	23	+					USA	human	2024	135
GCA_046243255.1	GenBank	Proteus mirabilis	11	+					USA	human	2024	273
GCA_046311475.1	GenBank	Proteus mirabilis	20	+					Germany	human	/	269
GCA_046311535.1	GenBank	Proteus mirabilis	20	+					Germany	human	/	269
GCA_046311555.1	GenBank	Proteus mirabilis	20	+					Germany	human	/	269
GCA_046312195.1	GenBank	Proteus mirabilis	19	+					Germany	human	/	199
GCA_046312215.1	GenBank	Proteus mirabilis	12			+			Germany	human	/	/
GCA_046312255.1	GenBank	Proteus mirabilis	17	+					Germany	human	/	222
GCA_046312315.1	GenBank	Proteus mirabilis	20	+					Germany	human	/	269
GCA_046312335.1	GenBank	Proteus mirabilis	16	+					Germany	human	/	446
GCA_046312355.1	GenBank	Proteus mirabilis	17	+					Germany	human	/	222
GCA_046312395.1	GenBank	Proteus mirabilis	19	+					Germany	human	/	269
GCA_046312415.1	GenBank	Proteus mirabilis	21	+					Germany	human	/	132
GCA_046312495.1	GenBank	Proteus mirabilis	20	+					Germany	human	/	269
GCA_046312635.1	GenBank	Proteus mirabilis	21	+					Germany	human	/	135
GCA_046312655.1	GenBank	Proteus mirabilis	20	+					Germany	human	/	269
GCA_046312695.1	GenBank	Proteus mirabilis	22	+					Germany	human	/	/
GCA_046312715.1	GenBank	Proteus mirabilis	25	+					Germany	human	/	135
GCA_046365945.1	GenBank	Proteus mirabilis	29			+			USA	human	2024	135
GCA_046365965.1	GenBank	Proteus mirabilis	27			+			China	human	2024	135
GCA_046451935.1	GenBank	Proteus mirabilis	8					+	China	human	2024	93
GCA_046524035.1	GenBank	Proteus mirabilis	7	+					USA	human	2024	159
GCA_046560175.1	GenBank	Proteus mirabilis	18	+					USA	human	2024	145
GCA_046561115.1	GenBank	Proteus mirabilis	8					+	USA	human	2024	284
GCA_046577625.1	GenBank	Proteus mirabilis	9					+	USA	human	2024	145
GCA_046581605.1	GenBank	Proteus mirabilis	11					+	USA	human	2024	145
GCA_046586875.1	GenBank	Proteus mirabilis	11	+					USA	human	2024	273
GCA_046606315.1	GenBank	Proteus mirabilis	25	+					USA	human	2024	135
GCA_047306185.1	GenBank	Proteus mirabilis	9					+	USA	human	2024	93
GCA_047324365.1	GenBank	Proteus mirabilis	29	+					USA	human	2024	208
GCA_047338365.1	GenBank	Proteus mirabilis	10	+					USA	human	2024	273
GCA_047465745.1	GenBank	Proteus mirabilis	24	+					Tunisia	human	2022	135
GCA_047501985.1	GenBank	Proteus mirabilis	24	+					Tunisia	human	2022	135
GCA_047501995.1	GenBank	Proteus mirabilis	25	+					Tunisia	human	2021	135
GCA_047502015.1	GenBank	Proteus mirabilis	24	+					Tunisia	human	2022	135
GCA_047502025.1	GenBank	Proteus mirabilis	24	+					Tunisia	human	2022	135
GCA_047502035.1	GenBank	Proteus mirabilis	24	+					Tunisia	human	2022	135
GCA_047502085.1	GenBank	Proteus mirabilis	24	+					Tunisia	human	2022	135
GCA_047502095.1	GenBank	Proteus mirabilis	24	+					Tunisia	human	2022	135
GCA_047502145.1	GenBank	Proteus mirabilis	24	+					Tunisia	human	2022	135
GCA_047502155.1	GenBank	Proteus mirabilis	24	+					Tunisia	human	2022	135
GCA_047686835.1	GenBank	Proteus mirabilis	15	+					USA	human	2025	97
GCA_047772785.1	GenBank	Proteus mirabilis	13				+		USA	human	2024	629
GCA_047774355.1	GenBank	Proteus mirabilis	20	+					USA	human	2025	185
GCA_047985845.1	GenBank	Proteus mirabilis	11	+					USA	human	2025	327
GCA_047985945.1	GenBank	Proteus mirabilis	11	+					USA	human	2025	327
GCA_048002285.1	GenBank	Proteus mirabilis	15					+	USA	human	2025	105
GCA_048042375.1	GenBank	Proteus mirabilis	15	+					USA	human	2025	145
GCA_048234355.1	GenBank	Proteus mirabilis	10			+			Slovenia	human	2024	178
GCA_048245115.1	GenBank	Proteus mirabilis	15	+					Slovenia	human	2024	548
GCA_048630015.1	GenBank	Proteus mirabilis	26	+					USA	human	2025	135
GCA_048819895.1	GenBank	Proteus mirabilis	11	+					USA	human	2025	135
GCA_048819915.1	GenBank	Proteus mirabilis	14	+					USA	human	2025	135
GCA_048819935.1	GenBank	Proteus mirabilis	24	+					USA	human	2025	269
GCA_048819955.1	GenBank	Proteus mirabilis	17	+					USA	human	2025	330
GCA_048867725.1	GenBank	Proteus mirabilis	15	+					USA	human	2025	145
GCA_048902255.1	GenBank	Proteus mirabilis	9					+	China	human	2024	/
GCA_048963975.1	GenBank	Proteus mirabilis	12	+					China	human	2024	158
GCA_048984465.1	GenBank	Proteus mirabilis	9					+	China	human	2024	284
GCA_049007985.1	GenBank	Proteus mirabilis	9					+	China	human	2024	145
GCA_049021405.1	GenBank	Proteus mirabilis	14					+	USA	human	2025	185
GCA_049081485.1	GenBank	Proteus mirabilis	9					+	USA	human	2025	145
GCA_049124085.1	GenBank	Proteus mirabilis	8					+	USA	human	2025	284
GCA_049156365.1	GenBank	Proteus mirabilis	13				+		USA	human	2025	629
GCA_049186345.1	GenBank	Proteus mirabilis	15	+					USA	human	2024	/
GCA_049206185.1	GenBank	Proteus mirabilis	9					+	USA	human	2025	202
GCA_049211145.1	GenBank	Proteus mirabilis	8					+	USA	human	2025	284
GCA_049300995.1	GenBank	Proteus mirabilis	8					+	USA	human	2024	284
GCA_049301115.1	GenBank	Proteus mirabilis	5	+					USA	human	2025	146
GCA_049356255.1	GenBank	Proteus mirabilis	5					+	Chile	human	2022	96
GCA_049363255.1	GenBank	Proteus mirabilis	11					+	USA	human	2025	185
GCA_049636835.1	GenBank	Proteus mirabilis	17	+					USA	human	2025	133
GCA_049672625.1	GenBank	Proteus mirabilis	9					+	USA	human	2025	145
GCA_049731045.1	GenBank	Proteus mirabilis	25	+					Canada	human	2023	135
GCA_049731505.1	GenBank	Proteus mirabilis	27	+					Canada	human	2023	135
GCA_049743335.1	GenBank	Proteus mirabilis	17	+					Canada	human	2023	506
GCA_049748775.1	GenBank	Proteus mirabilis	10	+					Senegal	human	2023	146
GCA_049771795.1	GenBank	Proteus mirabilis	13	+					Senegal	human	2024	/
